# Supplementary material for: Cholesterol-Conjugated Polyion Complex Nanoparticles for Combination Delivery of Hydrophobic Paclitaxel and Hydrophilic miR-34a for Colon Cancer Therapy
Source: Int J Mol Sci. 2025 Aug 18;26(16):7965. doi: 10.3390/ijms26167965 (PMC12387032; doi:10.3390/ijms26167965)
Supplement: Supplementary file 1 [file ijms-26-07965-s001.zip]

Archive with 1 entries (1 files):
- ijms-3749267-supplementary.pdf
